# Supplementary material for: Validation of qPCR reference genes in lymphocytes from patients with amyotrophic lateral sclerosis
Source: PLoS One. 2017 Mar 22;12(3):e0174317. doi: 10.1371/journal.pone.0174317 (PMC5362213; doi:10.1371/journal.pone.0174317)
Supplement: S1 Table — (XLS) [file pone.0174317.s001.xls]

## Sheet: Controls - PBMCs
Control PBMCs
	18S	GAPDH	HPRT1	GUSB	ACTB	B2M	MT-ATP6	RPS17
mean	14.5065	24.2052	27.8502	27.0721	26.2179	18.502	17.9187	21.6876
SD	2.54116	1.66089	1.53336	1.3413	1.47493	1.2895	0.99241	0.988278
ALS PBMCs
	18S	GAPDH	HPRT1	GUSB	ACTB	B2M	MT-ATP6	RPS17
mean	18.809	23.3546	28.4412	27.4218	26.5155	17.5727	18.141	21.1424
SD	4.63308	2.92655	1.76476	0.950722	3.62928	1.23565	0.584675	0.700571
