# Supplementary material for: Validation of qPCR reference genes in lymphocytes from patients with amyotrophic lateral sclerosis
Source: PLoS One. 2017 Mar 22;12(3):e0174317. doi: 10.1371/journal.pone.0174317 (PMC5362213; doi:10.1371/journal.pone.0174317)
Supplement: S2 Table — (XLS) [file pone.0174317.s002.xls]

## Sheet: LCLs
LCLs1
	18S	GAPDH	MT-ATP6	RPS17
mean	23.5318	36.0994	22.2868	27.2296
SD	1.0894	1.43596	0.829794	0.830339
LCLs2
	18S	GAPDH	MT-ATP6	RPS17
mean	28.8694	39.3575	25.3846	32.6009
SD	1.30161	1.89622	1.51226	1.46971
